# Supplementary material for: Myrobalan Fruit Extracts Modulate Immunobiochemical Pathways In Vitro
Source: Antioxidants (Basel). 2025 Mar 17;14(3):350. doi: 10.3390/antiox14030350 (PMC11939258; doi:10.3390/antiox14030350)
Supplement: Supplementary file 1 [file antioxidants-14-00350-s001.zip]

Archive with 1 entries (1 files):
- antioxidants-3108671-supplementary.xlsx
